# Supplementary material for: Characterization of Environmental Levels of Pesticide Residues in Household Air and Dust Samples near a Bioenergy Plant Using Treated Seed as Feedstock
Source: Int J Environ Res Public Health. 2023 Oct 24;20(21):6967. doi: 10.3390/ijerph20216967 (PMC10648468; doi:10.3390/ijerph20216967)
Supplement: Supplementary file 1 [file ijerph-20-06967-s001.zip]

Archive with 1 entries (1 files):
- ijerph-2566801-supplementary.pdf
